# Supplementary material for: An Investigation into the Impact of Pre-Adolescent Training on Canine Behavior
Source: Animals (Basel). 2021 Apr 30;11(5):1298. doi: 10.3390/ani11051298 (PMC8147152; doi:10.3390/ani11051298)
Supplement: Supplementary file 1 [file animals-11-01298-s001.zip]

Archive with 4 entries (3 files):
- supplementary/
- __MACOSX/._supplementary
- supplementary/s1_questionnaire.pdf
- __MACOSX/supplementary/._s1_questionnaire.pdf
